# Supplementary material for: Insights into Molecular Mechanism of Secondary Xylem Rapid Growth in Salix psammophila
Source: Plants (Basel). 2025 Feb 5;14(3):459. doi: 10.3390/plants14030459 (PMC11819810; doi:10.3390/plants14030459)
Supplement: Supplementary file 1 [file plants-14-00459-s001.zip]

Archive with 19 entries (17 files):
- Supplementary Figure/
- Supplementary Figure/Figure S1.tif
- Supplementary Figure/Figure S2.tif
- Supplementary Figure/Figure S3.tif
- Supplementary Figure/Figure S4.tif
- Supplementary Figure/Figure S5.tif
- Supplementary Table/
- Supplementary Table/Table S1 .pdf
- Supplementary Table/Table S10.pdf
- Supplementary Table/Table S11.pdf
- Supplementary Table/Table S12.pdf
- Supplementary Table/Table S2 .pdf
- Supplementary Table/Table S3 .pdf
- Supplementary Table/Table S4 .pdf
- Supplementary Table/Table S5 .pdf
- Supplementary Table/Table S6 .pdf
- Supplementary Table/Table S7.pdf
- Supplementary Table/Table S8.pdf
- Supplementary Table/Table S9.pdf
